# Supplementary material for: Epidemiological Data and Antimicrobial Resistance of Campylobacter spp. in Portugal from 13 Years of Surveillance
Source: Pathogens. 2024 Feb 6;13(2):147. doi: 10.3390/pathogens13020147 (PMC10893263; doi:10.3390/pathogens13020147)
Supplement: Supplementary file 1 [file pathogens-13-00147-s001.zip]

Archive with 1 entries (1 files):
- pathogens-2797597-supplementary.pdf
